# Supplementary material for: The Upper Range Limit of Alien Plants Is Not in Equilibrium with Climate in the Andes of Central Chile
Source: Plants (Basel). 2022 Sep 8;11(18):2345. doi: 10.3390/plants11182345 (PMC9501811; doi:10.3390/plants11182345)
Supplement: Supplementary file 1 [file plants-11-02345-s001.zip]

Archive with 1 entries (1 files):
- plants-1866572-supplementary.pdf
